# Supplementary material for: A Multiplex Polymerase Chain Reaction Assay for the Detection of Herpes Simplex Virus, Cytomegalovirus, and Varicella-Zoster Virus in Cerebrospinal Fluid
Source: Microorganisms. 2025 Jan 8;13(1):111. doi: 10.3390/microorganisms13010111 (PMC11767304; doi:10.3390/microorganisms13010111)
Supplement: Supplementary file 1 [file microorganisms-13-00111-s001.zip]

Archive with 1 entries (1 files):
- microorganisms-3344275-supplementary.pdf
